# Supplementary material for: Molecular Networking-Guided Phytochemical Profiling and Anti-Inflammatory Evaluation of Honglanqi, an Underutilized Commercial Specification of Astragali Radix
Source: Plants (Basel). 2026 May 8;15(10):1442. doi: 10.3390/plants15101442 (PMC13211090; doi:10.3390/plants15101442)
Supplement: Supplementary file 1 [file plants-15-01442-s001.zip]

Archive with 2 entries (2 files):
- Supporting information_1 (Track Changes).pdf
- Supporting information_2.pdf
